# Supplementary material for: Ethical Responsibility in Medical AI: A Semi-Systematic Thematic Review and Multilevel Governance Model
Source: Healthcare (Basel). 2026 Jan 23;14(3):287. doi: 10.3390/healthcare14030287 (PMC12897712; doi:10.3390/healthcare14030287)
Supplement: Supplementary file 1 [file healthcare-14-00287-s001.zip]

Archive with 1 entries (1 files):
- healthcare-4035250-supplementary.pdf
